# Supplementary material for: A novel estimator of between-study variance in random-effects models
Source: BMC Genomics. 2020 Feb 11;21:149. doi: 10.1186/s12864-020-6500-9 (PMC7014785; doi:10.1186/s12864-020-6500-9)
Supplement: Supplementary file 3 — Additional file 3 Supplementary figures. Figure S1 Plot of the precision under the second hypothesis. Figure S2 Plot of the precision under the third hypothesis. Figure S3 Plot of the accuracy under the second hypothesis. Figure S4 Plot of the accuracy under the third hypothesis. Figure S5 Plot of the FPR under the second hypothesis. Figure S6 Plot of the FPR under the third hypothesis. Figure S7 Plot of the MCC under the second hypothesis. Figure S8 Plot of the MCC under the third hypothesis. Figure S9 Plot of the sensitivity under the second hypothesis. Figure S10 Plot of the sensitivity under the third hypothesis. Figure S11 Plot of the ROC curve and the AUC value under the second hypothesis. Figure S12 Plot of the ROC under the third hypothesis. The DSLD2 method is developed in this paper. Figure S13 Precision-recall plot under the second hypothesis. Figure S14 Precision-recall plot under the third hypothesis. Figure S15 Bias plot of 6 meta-analysis methods when τ2 is set to 1.0 and SMD is chosen as the effect size measure. Figure S16 RMSE plot of 6 meta-analysis methods when τ2 is set to 1.0 and SMD is chosen as the effect size measure. Figure S17 Bias plot of 6 meta-analysis methods when τ2 is set to 1.0 and MD is chosen as the effect size measure. Figure S18 RMSE plot of 6 meta-analysis methods when τ2 is set to 1.0 and MD is chosen as the effect size measure. Figure S19 Mean of I2 plot of 6 meta-analysis methods when τ2 is set to 1.0 and SMD is chosen as the effect size measure. Figure S20 Mean of I2 plot of 6 meta-analysis methods when τ2 is set to 1.0 and MD is chosen as the effect size measure. [file 12864_2020_6500_MOESM3_ESM.zip]

Archive with 21 entries (21 files):
- Additional file 3.docx
- Figure S1.pdf
- Figure S10.pdf
- Figure S11.pdf
- Figure S12.pdf
- Figure S13.pdf
- Figure S14.pdf
- Figure S15.pdf
- Figure S16.pdf
- Figure S17.pdf
- Figure S18.pdf
- Figure S19.pdf
- Figure S2.pdf
- Figure S20.pdf
- Figure S3.pdf
- Figure S4.pdf
- Figure S5.pdf
- Figure S6.pdf
- Figure S7.pdf
- Figure S8.pdf
- Figure S9.pdf
